# Supplementary material for: A novel LC-MS/MS method for simultaneous estimation of acalabrutinib and its active metabolite acalabrutinib M27 in human plasma and application to a human pharmacokinetic study
Source: RSC Adv. 2022 Feb 25;12(11):6631–9. doi: 10.1039/d1ra09026g (PMC8982068; doi:10.1039/d1ra09026g)
Supplement: RA-012-D1RA09026G-s001 [file RA-012-D1RA09026G-s001.txt]

File Name : mass spectrum.docx

Caption : mass spectrum
